# Supplementary material for: Palaeoamyda messeliana nov. comb. (Testudines, Pan-Trionychidae) from the Eocene Messel Pit and Geiseltal localities, Germany, taxonomic and phylogenetic insights
Source: PeerJ. 2016 Oct 27;4:e2647. doi: 10.7717/peerj.2647 (PMC5088588; doi:10.7717/peerj.2647)
Supplement: Supplemental Information 1 — Nexus file with the character-taxon matrix. [file peerj-04-2647-s001.nxs]

#NEXUS
[written Sun Sep 04 08:11:59 ECT 2016 by Mesquite  version 3.10 (build 765) at Edwins-MacBook-Pro-2.local/192.168.100.5]

BEGIN TAXA;
	DIMENSIONS NTAX=27;
	TAXLABELS
		Outgroup Cycloderma_aubryi Pelochelys_bibroni Cyclanorbis_elegans Rafetus_euphraticus Apalone_ferox Nilssonia_formosa Cycloderma_frenatum Nilssonia_gangetica Nilssonia_hurum Chitra_indica Apalone_mutica Lissemys_punctata Cyclanorbis_senegalensis Pelodiscus_sinensis Apalone_spinifera Palea_steindachneri Dogania_subplana Trionyx_triunguis Gilmoremys_lancensis Plastomeus_thomasii Hutchemys_rememdium Hutchemys_arctochelys Hutchemys_tetraneton Hutchemys_sterea Palaeoamyda_messeliana Amyda_cartilaginea 
	;

END;


BEGIN CHARACTERS;
	DIMENSIONS  NCHAR=83;
	FORMAT DATATYPE = STANDARD GAP = - MISSING = ? SYMBOLS = "  0 1 2 3 4 5";
	CHARSTATELABELS 
		1 1., 2 2., 3 3., 4 4., 5 5., 6 7., 7 8., 8 9., 9 10., 10 12., 11 13., 12 14., 13 15., 14 16., 15 17., 16 18., 17 19., 18 20., 19 21., 20 23., 21 24., 22 25., 23 29., 24 32., 25 34.change, 26 36., 27 41., 28 42_aut, 29 46_aut, 30 48., 31 49., 32 51.aut, 33 53., 34 54., 35 58., 36 59., 37 60., 38 62.aut, 39 63.aut, 40 64., 41 65., 42 66.aut, 43 67.aut, 44 68., 45 69., 46 70.play, 47 71., 48 72., 49 73., 50 74., 51 75., 52 76., 53 78., 54 87., 55 88., 56 90., 57 91., 58 92., 59 93., 60 95., 61 98., 62 100., 63 107., 64 109., 65 112., 66 113., 67 67., 68 68., 69 69., 70 70., 71 71., 72 72., 73 73., 74 74., 75 75., 76 76., 77 77., 78 78., 79 79., 80 80., 81 81., 82 82., 83 83. ; 
	MATRIX
	Outgroup                  1111111111111111111111111111111111111111111111111111111111111111110000000000?000000
	Cycloderma_aubryi         212141112222121121111211322112214221311111222-1211111122112122121100000000101000000
	Pelochelys_bibroni        32224113111211321122111131111112211121113113102121111223221111212200000000002000000
	Cyclanorbis_elegans       222141142122121111221111311212213221311111112-1221122112112121222100000000101000000
	Rafetus_euphraticus       32224124111312321122111111212111211131121111101132122213311121221200000000002000000
	Apalone_ferox             322241231113324211221121113111112111311111111011321221133111112212000000{0 1}0{0 1}01000000
	Nilssonia_formosa         22224113111111211122111231211221211131131111111131111---2112212---0000000000?000000
	Cycloderma_frenatum       211141112122122121111211321112214221311122132-1221121122112122121100000000101000000
	Nilssonia_gangetica       32214112111222311222111111211221211131131111111121121112311211211200000000002000000
	Nilssonia_hurum           32214112111122311222111121311221211131131111112131111113111211211200000000002000000
	Chitra_indica             32324113111111311122112132111111211121112113103130011223221121212200000000002000000
	Apalone_mutica            422241211112324311222122213111212111311111112-1122222112211111212200000000{0 1}01000000
	Lissemys_punctata         21113211222412212111121121111211222131111112111111111112112121121200000000111000000
	Cyclanorbis_senegalensis  322142102125-4-111111111322111113221311111132-1211111112112122222100000000102000000
	Pelodiscus_sinensis       42224111111232421322211221311221221231131111121131121112211111211200000000002000000
	Apalone_spinifera         322241211113324311222121113111112111311211112-1132222112311111212200000000{0 1}01000000
	Palea_steindachneri       222241131112122113222111313112212112311311112-3131211--221111-2---0000000000?000000
	Dogania_subplana          422241131111202313222111213112212112321211111-1121221113211211211200000000002000000
	Trionyx_triunguis         32224113111312321122111111311221211131211111101121?22112211111211200000000002000010
	Gilmoremys_lancensis      42?1411?121312?1??2211?23231{1 2}22132223111?1112-3131111?????????????0000000?10211?110
	Plastomeus_thomasii       42?141111224-3-1?11111?11???12-122223211111??????-211??????1??????000000111021001?1
	Hutchemys_rememdium       42?14111122312212?2111????????????????????????????????????????21??11110011201?????{0 1}
	Hutchemys_arctochelys     42?14111122312212?1111????????????????????????????????????????????10111111211?????1
	Hutchemys_tetraneton      42?1411?11231221???121????????????????????????????????????????????1101001?20???????
	Hutchemys_sterea          32?1411112231251211121????????????????????????????????????????????1001001120??????1
	Palaeoamyda_messeliana    322141121115124213?211?11?21?????????1??1?1???????12121321?2?1?11200000?00002???000
	Amyda_cartilaginea        32214112111211221322111111211221211121121112102131121213211211211200000000002000000

;

END;
BEGIN ASSUMPTIONS;
	OPTIONS DEFTYPE = unord PolyTcount = MINSTEPS;
	TYPESET * UNTITLED   =  unord:  1 -  83;

END;

BEGIN TREES;
	Title 'Trees from "Joyce&Lyson_2011_Gilmoremys"';
	ID 0156f54fc4601;
	LINK Taxa = Taxa;
	TRANSLATE
[0] 		n0 Outgroup,
[1] 		n1 Cycloderma_aubryi,
[2] 		n2 Pelochelys_bibroni,
[3] 		n3 Cyclanorbis_elegans,
[4] 		n4 Rafetus_euphraticus,
[5] 		n5 Apalone_ferox,
[6] 		n6 Nilssonia_formosa,
[7] 		n7 Cycloderma_frenatum,
[8] 		n8 Nilssonia_gangetica,
[9] 		n9 Nilssonia_hurum,
[10] 		n10 Chitra_indica,
[11] 		n11 Apalone_mutica,
[12] 		n12 Lissemys_punctata,
[13] 		n13 Cyclanorbis_senegalensis,
[14] 		n14 Pelodiscus_sinensis,
[15] 		n15 Apalone_spinifera,
[16] 		n16 Palea_steindachneri,
[17] 		n17 Dogania_subplana,
[18] 		n18 Trionyx_triunguis,
[19] 		n19 Gilmoremys_lancensis,
[20] 		n20 Plastomeus_thomasii,
[21] 		n21 Hutchemys_rememdium,
[22] 		n22 Hutchemys_arctochelys,
[23] 		n23 Hutchemys_tetraneton,
[24] 		n24 Hutchemys_sterea,
[25] 		n25 Palaeoamyda_messeliana,
[26] 		n26 Amyda_cartilaginea;
	TREE 'UNTITLED+++' = (n0,(((((((n6,n9),n8),n17),n16),n14),(((n5,n15,n11),n4),((n10,n2),n18))),(n20,(((n7,n1),n12),(n13,n3)))));

END;


BEGIN NOTES;

	TEXT   CHARACTER = 17 TEXT = 'check_scoring_for_cycloderma_and_perhaps_change_scoring_of_meylan,_deep_layer_is_what_matters';

	TEXT   CHARACTER = 25 TEXT = looks_into_this_when_we_have_skull_data;

END;

BEGIN MacClade;
	Version 4.0 84;
	LastModified -927654803;
	FileSettings editor '1' '1' '15' '1';
	Singles 110;
	Editor 0001000111111110010001001 '0' '36' Geneva '9' '150' '1' all;
	EditorPosition '44' '65' '547' '1205';
	TreeWindowPosition '78' '421' '636' '949';
	ListWindow Characters closed Geneva '9' '50' '10' '273' '352' 000;
	ListWindow Taxa closed Geneva '9' '368' '174' '273' '278' 100000;
	ListWindow Trees closed Geneva '9' '50' '10' '276' '490';
	ListWindow TypeSets closed Geneva '9' '50' '10' '276' '490';
	ListWindow WtSets closed Geneva '9' '50' '10' '276' '490';
	ListWindow ExSets closed Geneva '9' '50' '10' '276' '490';
	ListWindow CharSets closed Geneva '9' '50' '10' '276' '490';
	ListWindow TaxSets closed Geneva '9' '50' '10' '276' '490';
	ListWindow CharPartitions closed Geneva '9' '50' '10' '276' '490';
	ListWindow CharPartNames closed Geneva '9' '50' '10' '276' '490';
	ListWindow WtSets closed Geneva '9' '50' '10' '276' '490';
	ChartWindowPosition '52' '30' '818' '1380';
	StateNamesSymbols closed Geneva '9' '10' '50' '30' '148' '220';
	WindowOrder Data;
	OtherSymbols & / 00 ? -;
	Correlation '0' '0' '1000' '0' '0' 10011010;
	Salmo 00000001;
	EditorFile '2';
	ExportHTML _ MOSS '100' 110000;
	PrettyPrint 10;
	EditorToolsPosition '739' '63' '115' '165';
	TreeToolsPosition '716' '9' '126' '138';
	TreeWindowProgram 10;
	TreeWindow 0000;
	Continuous '0' '3' 1;
	Calculations 0000001;
	SummaryMode '0' '0' 0;
	Charts Geneva '9' ( normal ) 0010;
	NexusOptions '0' '0' '50' 001011001;
	TipLabel '1';
	TreeFont Geneva '9' ( normal );
	TreeShape 1.0 1.0 0100;
	TraceLabels 0101;
	ChartColors '0' '0' '65535' '9' '0' 1;
	ChartBiggestSpot 1;
	ChartPercent 10;
	ChartBarWidth '10' 1;
	ChartVerticalAxis 10101;
	ChartMinMax '0';
	TraceAllChangesDisplay '1' 1;
	BarsOnBranchesDisplay '0' '0' '60000' '10000' '10000' '10000' '10000' '60000' '65000' '65000' '65000' '6' '1' 0000101;
	ContinuousBranchLabels 0;
	AllStatesBranchLabels 1;
	IndexNotation '2' 1;
	PrintTree 10.00 '2' '2' '2' '2' '2' '2' '2' '2' '2' '2' '2' Geneva '9' ( normal ) Geneva '10' ( normal ) Geneva '9' ( normal ) Geneva '9' ( normal ) Geneva '9' ( bold ) Geneva '9' ( normal ) Geneva '9' ( normal ) '0' '0' '0' '0' '0' '0' '0' '0' '0' '0' '0' '0' '0' '0' '0' '0' '0' '0' '0' '0' '0' '0' '0' '0' '0' '0' '0' '0' '0' '0' '1' '1' '1' '1' '0' '15' '-39' '4' '-40' '0' '1' '2' '1' '8' '0' '0' '0' '2' 1000111000000000000100000111000;
	MatchChar 00 .;
	EntryInterpretation 01;
	ColorOptions 00;
	TreeTools '0' '5' '4' '0' '10' '4' '0' 00100111111101110;
	EditorTools '0' '0' '0' '1000' '0' '0' '6' '3' '0' 100000101110001;
	PairAlign '2' '2' '3' '2' '1' '1' '2' '1' '3' 1010;
	BothTools '1';

END;
BEGIN MESQUITECHARMODELS;
	ProbModelSet * UNTITLED   =  'Mk1 (est.)':  1 -  83;
END;

Begin MESQUITE;
		MESQUITESCRIPTVERSION 2;
		TITLE AUTO;
		tell ProjectCoordinator;
		timeSaved 1472994719294;
		getEmployee #mesquite.minimal.ManageTaxa.ManageTaxa;
		tell It;
			setID 0 383043479412484642;
			tell It;
				setSelected  26;
				attachments ;
			endTell;
		endTell;
		getEmployee #mesquite.charMatrices.ManageCharacters.ManageCharacters;
		tell It;
			setID 0 8930499411623211839;
			mqVersion 310;
			checksumv 0 3 3693423298 null  getNumChars 83 numChars 83 getNumTaxa 27 numTaxa 27   short true   bits 2305843009213694015   states 63   sumSquaresStatesOnly 33987.0 sumSquares -3.228180212899169E19 longCompressibleToShort false usingShortMatrix true   NumFiles 1 NumMatrices 1;
			mqVersion;
		endTell;
		getWindow;
		tell It;
			suppress;
			setResourcesState false false 100;
			setPopoutState 300;
			setExplanationSize 0;
			setAnnotationSize 0;
			setFontIncAnnot 0;
			setFontIncExp 0;
			setSize 1257 679;
			setLocation 17 23;
			setFont SanSerif;
			setFontSize 10;
			getToolPalette;
			tell It;
			endTell;
			desuppress;
		endTell;
		getEmployee  #mesquite.charMatrices.BasicDataWindowCoord.BasicDataWindowCoord;
		tell It;
			showDataWindow #8930499411623211839 #mesquite.charMatrices.BasicDataWindowMaker.BasicDataWindowMaker;
			tell It;
				getWindow;
				tell It;
					getTable;
					tell It;
						rowNamesWidth 176;
					endTell;
					setExplanationSize 30;
					setAnnotationSize 20;
					setFontIncAnnot 0;
					setFontIncExp 0;
					setSize 1157 607;
					setLocation 17 23;
					setFont SanSerif;
					setFontSize 10;
					getToolPalette;
					tell It;
						setTool mesquite.charMatrices.BasicDataWindowMaker.BasicDataWindow.ibeam;
					endTell;
					setActive;
					setTool mesquite.charMatrices.BasicDataWindowMaker.BasicDataWindow.ibeam;
					colorCells  #mesquite.charMatrices.ColorByState.ColorByState;
				tell It;
					setStateLimit 9;
					toggleUniformMaximum on;
				endTell;
					colorRowNames  #mesquite.charMatrices.TaxonGroupColor.TaxonGroupColor;
					colorColumnNames  #mesquite.charMatrices.CharGroupColor.CharGroupColor;
					colorText  #mesquite.charMatrices.NoColor.NoColor;
					setBackground White;
					toggleShowNames on;
					toggleShowTaxonNames on;
					toggleTight off;
					toggleThinRows off;
					toggleShowChanges on;
					toggleSeparateLines off;
					toggleShowStates on;
					toggleAutoWCharNames on;
					toggleAutoTaxonNames off;
					toggleShowDefaultCharNames off;
					toggleConstrainCW on;
					toggleBirdsEye off;
					toggleShowPaleGrid off;
					toggleShowPaleCellColors off;
					toggleShowPaleExcluded off;
					togglePaleInapplicable on;
					toggleShowBoldCellText off;
					toggleAllowAutosize on;
					toggleColorsPanel off;
					toggleDiagonal on;
					setDiagonalHeight 80;
					toggleLinkedScrolling on;
					toggleScrollLinkedTables off;
				endTell;
				showWindow;
				getWindow;
				tell It;
					forceAutosize;
				endTell;
				getEmployee #mesquite.charMatrices.AlterData.AlterData;
				tell It;
					toggleBySubmenus off;
				endTell;
				getEmployee #mesquite.charMatrices.ColorCells.ColorCells;
				tell It;
					setColor Red;
					removeColor off;
				endTell;
				getEmployee #mesquite.categ.StateNamesStrip.StateNamesStrip;
				tell It;
					showStrip off;
				endTell;
				getEmployee #mesquite.charMatrices.AnnotPanel.AnnotPanel;
				tell It;
					togglePanel off;
				endTell;
				getEmployee #mesquite.charMatrices.CharReferenceStrip.CharReferenceStrip;
				tell It;
					showStrip off;
				endTell;
				getEmployee #mesquite.charMatrices.QuickKeySelector.QuickKeySelector;
				tell It;
					autotabOff;
				endTell;
				getEmployee #mesquite.charMatrices.SelSummaryStrip.SelSummaryStrip;
				tell It;
					showStrip off;
				endTell;
				getEmployee #mesquite.categ.SmallStateNamesEditor.SmallStateNamesEditor;
				tell It;
					panelOpen true;
				endTell;
			endTell;
		endTell;
		endTell;
end;
